# Supplementary material for: A Novel Splice Variant of the Inhibitor of Growth 3 Lacks the Plant Homeodomain and Regulates Epithelial–Mesenchymal Transition in Prostate Cancer Cells
Source: Biomolecules. 2021 Aug 4;11(8):1152. doi: 10.3390/biom11081152 (PMC8392754; doi:10.3390/biom11081152)
Supplement: Supplementary file 1 [file biomolecules-11-01152-s001.zip]

Archive with 1 entries (1 files):
- biomolecules-1313910-supplementary.pdf
